# Supplementary material for: ARTP/NTG Compound Mutagenesis Improved the Spinosad Production and the Insecticidal Virulence of Saccharopolyspora Spinosa
Source: Int J Mol Sci. 2024 Nov 16;25(22):12308. doi: 10.3390/ijms252212308 (PMC11594378; doi:10.3390/ijms252212308)
Supplement: Supplementary file 1 [file ijms-25-12308-s001.zip]

Archive with 1 entries (1 files):
- ijms-3263995-supplementary.pdf
